# Supplementary material for: Vesicular Messages from Dental Biofilms for Neutrophils
Source: Int J Mol Sci. 2024 Mar 14;25(6):3314. doi: 10.3390/ijms25063314 (PMC10970663; doi:10.3390/ijms25063314)
Supplement: Supplementary file 1 [file ijms-25-03314-s001.zip]

Archive with 3 entries (3 files):
- Table S1.xls
- Table S3.xlsx
- Table S2.xlsx
