# Supplementary material for: Vesicular Messages from Dental Biofilms for Neutrophils
Source: Int J Mol Sci. 2024 Mar 14;25(6):3314. doi: 10.3390/ijms25063314 (PMC10970663; doi:10.3390/ijms25063314)
Supplement: Supplementary file 1 [file ijms-25-03314-s001.zip › Table S1.xls]

## Sheet: Analysis
Experiment:	Quantification of paticle concentration and size in scatter mode
Date of Experiment:	2021-03-04
Person:	Madhusudhan
Vesicles isolation:
NTA analysis:	Crude samples_02032021 & 23022022
					Scatter mode
	Particle concentration							Particle size
	Sample	1	2	3	MEAN			Sample	1	2	3	MEAN
	4171	3900000000	3800000000	3800000000	3.83333e+09			4171	176.9	166.3	170.6	171.267
	6140	4900000000	4800000000	4800000000	4.83333e+09			6140	160.8	165.3	162.2	162.767
	5554	16000000000	16000000000	16000000000	16000000000			5554	126.9	125.9	128.2	127
	4624	8200000000	8400000000	8300000000	8300000000			4624	172.4	165.7	163	167.033
	4986	1600000000	1600000000	1700000000	1.63333e+09			4986	138.6	135.8	136.4	136.933
	5842	1900000000	2200000000	2100000000	2.06667e+09			5842	133.6	136.1	139.2	136.3
	4536	3700000000	3600000000	3500000000	3600000000			4536	179.2	187.5	182.9	183.2
	5282	7500000000	7500000000	7100000000	7.36667e+09			5282	137.3	139.4	137.7	138.133
	2899	3300000000	3300000000	3300000000	3300000000			2899	137.2	136.8	139.6	137.867
	7330	2500000000	2200000000	2400000000	2.36667e+09			7330	145.9	140	138.9	141.6
	6566	4500000000	4800000000	4400000000	4.56667e+09			6566	153.3	146	159.2	152.833
	7218	2300000000	2200000000	2300000000	2.26667e+09			7218	160.3	155.5	152.5	156.1
	12 microgram	2700000000	2700000000	2400000000	2600000000			12 microgram	161	139.3	152.5	150.933
	6854	4400000000	4200000000	4200000000	4.26667e+09			6854	127.1	128.6	129.7	128.467
	7339	5100000000	5000000000	5000000000	5.03333e+09			7339	130.9	126.7	130.1	129.233
	Particle concentration							Particle size
	Sample	1	2	3	MEAN			Sample	1	2	3	MEAN
Control	5554	16000000000	16000000000	16000000000	16000000000		Control	5554	126.9	125.9	128.2	127
	4171	3900000000	3800000000	3800000000	3.83333e+09			4171	176.9	166.3	170.6	171.267
	12	2700000000	2700000000	2400000000	2600000000			12	161	139.3	152.5	150.933
	5282	7500000000	7500000000	7100000000	7.36667e+09			5282	137.3	139.4	137.7	138.133
	5842	1900000000	2200000000	2100000000	2.06667e+09			5842	133.6	136.1	139.2	136.3
	4536	3700000000	3600000000	3500000000	3600000000			4536	179.2	187.5	182.9	183.2
Periodontitis	4624	8200000000	8400000000	8300000000	8300000000		Periodontitis	4624	172.4	165.7	163	167.033
	2899	3300000000	3300000000	3300000000	3300000000			2899	137.2	136.8	139.6	137.867
	7330	2500000000	2200000000	2400000000	2.36667e+09			7330	145.9	140	138.9	141.6
	7218	2300000000	2200000000	2300000000	2.26667e+09			7218	160.3	155.5	152.5	156.1
	4986	1600000000	1600000000	1700000000	1.63333e+09			4986	138.6	135.8	136.4	136.933
	6140	4900000000	4800000000	4800000000	4.83333e+09			6140	160.8	165.3	162.2	162.767
	7339	5100000000	5000000000	5000000000	5.03333e+09			7339	130.9	126.7	130.1	129.233
	6566	4500000000	4800000000	4400000000	4.56667e+09			6566	153.3	146	159.2	152.833
	6854	4400000000	4200000000	4200000000	4.26667e+09			6854	127.1	128.6	129.7	128.467

## Sheet: Control group
	Concentration of particles
size in nm	5554			4171			12			5282			5842			4536
	1	2	3	1	2	3	1	2	3	1	2	3	1	2	3	1	2	3
0	0	0	0	0	0	0	0	0	0	0	0	0	0	0	0	0	0	0
2.5	0	0	0	0	0	0	0	0	0	0	0	0	0	0	0	0	0	0
7.5	0	0	0	0	0	0	0	0	0	0	0	0	0	0	0	0	0	0
12.5	0	288500000	228300000	0	0	0	0	0	0	88700000	0	0	0	0	0	0	0	0
17.5	0	144200000	456600000	0	0	0	0	0	0	266100000	82920000	172300000	0	0	0	0	0	0
22.5	601200000	144200000	456600000	75830000	76750000	0	0	0	69950000	443500000	165800000	172300000	0	0	0	0	69350000	0
27.5	480900000	865400000	799000000	0	0	0	0	0	0	88700000	248800000	430900000	0	0	0	0	0	67680000
32.5	601200000	721200000	570700000	0	76750000	0	0	142800000	69950000	177400000	82920000	172300000	0	0	0	0	69350000	0
37.5	601200000	721200000	684900000	0	0	74970000	0	71420000	0	532200000	82920000	258500000	0	0	0	70630000	69350000	0
42.5	601200000	288500000	684900000	75830000	76750000	149900000	71050000	71420000	0	354800000	165800000	0	43870000	0	0	0	0	67680000
47.5	961900000	1298000000	456600000	227500000	0	149900000	0	285700000	69950000	177400000	331700000	172300000	0	0	0	211900000	138700000	135400000
52.5	721400000	1298000000	570700000	0	153500000	74970000	71050000	71420000	69950000	354800000	497500000	0	0	0	0	0	0	135400000
57.5	1202000000	1442000000	1484000000	75830000	0	74970000	71050000	285700000	279800000	354800000	497500000	344700000	43870000	0	0	0	277400000	67680000
62.5	1443000000	1587000000	1712000000	75830000	153500000	149900000	71050000	214300000	279800000	443500000	497500000	689400000	43870000	0	80890000	70630000	277400000	67680000
67.5	1683000000	2019000000	1598000000	151700000	0	149900000	213100000	571400000	279800000	1153000000	248800000	1206000000	263200000	79330000	0	211900000	138700000	270700000
72.5	2765000000	2596000000	2397000000	75830000	76750000	0	355200000	214300000	209800000	1242000000	1824000000	689400000	219300000	158700000	323600000	70630000	138700000	135400000
77.5	3246000000	3750000000	2397000000	151700000	383700000	224900000	568400000	428500000	349700000	1064000000	1410000000	1551000000	307100000	158700000	242700000	635600000	693500000	609200000
82.5	4930000000	5048000000	4794000000	151700000	153500000	449800000	852600000	785600000	699500000	1153000000	1575000000	1120000000	526400000	713900000	404500000	635600000	138700000	676800000
87.5	6733000000	4039000000	4908000000	303300000	307000000	74970000	923600000	928500000	629500000	2129000000	2073000000	1982000000	701900000	634600000	808900000	988800000	832200000	744500000
92.5	7094000000	5914000000	5936000000	379200000	230200000	599800000	923600000	714200000	489600000	2484000000	2156000000	2240000000	570300000	713900000	566300000	988800000	416100000	1083000000
97.5	6493000000	7789000000	6963000000	455000000	690700000	1125000000	852600000	785600000	1119000000	3016000000	2985000000	1637000000	614200000	793300000	970700000	847500000	1456000000	947600000
102.5	5170000000	6923000000	8105000000	910000000	690700000	824700000	639400000	714200000	699500000	2129000000	2902000000	1723000000	701900000	1190000000	1294000000	1413000000	762900000	947600000
107.5	7334000000	6635000000	6849000000	910000000	1305000000	599800000	781500000	999900000	629500000	3193000000	2488000000	3447000000	877400000	1428000000	808900000	1554000000	901600000	406100000
112.5	6974000000	8222000000	6849000000	910000000	690700000	749700000	639400000	1357000000	699500000	2838000000	2405000000	2671000000	745800000	1428000000	728100000	706300000	1248000000	947600000
117.5	7214000000	7356000000	6963000000	910000000	1305000000	899700000	781500000	999900000	909300000	2838000000	3068000000	2930000000	833500000	872600000	889800000	847500000	416100000	1218000000
122.5	7094000000	6202000000	5593000000	1062000000	1458000000	824700000	568400000	785600000	419700000	2129000000	2736000000	2930000000	921200000	396600000	1052000000	565000000	1179000000	812200000
127.5	6493000000	6923000000	7648000000	834100000	1612000000	1200000000	852600000	785600000	839300000	3814000000	2819000000	2930000000	1141000000	951900000	728100000	776900000	624200000	812200000
132.5	6252000000	5770000000	5137000000	530800000	921000000	1125000000	710500000	857000000	559600000	2484000000	2488000000	3188000000	1009000000	634600000	566300000	1271000000	624200000	676800000
137.5	4930000000	5048000000	5479000000	1441000000	1228000000	1724000000	1066000000	857000000	489600000	2750000000	2570000000	2844000000	614200000	1111000000	1052000000	494400000	971000000	947600000
142.5	4088000000	4904000000	6050000000	1062000000	1074000000	1125000000	568400000	999900000	769400000	2306000000	2570000000	2585000000	482600000	713900000	242700000	706300000	901600000	338400000
147.5	3848000000	4039000000	4109000000	758300000	1151000000	1799000000	497300000	857000000	769400000	2750000000	2985000000	2499000000	482600000	158700000	485400000	776900000	1040000000	676800000
152.5	3968000000	3750000000	3995000000	834100000	997700000	1574000000	568400000	714200000	769400000	1597000000	1907000000	2154000000	482600000	476000000	808900000	494400000	554800000	676800000
157.5	2525000000	3606000000	4109000000	1744000000	2149000000	974700000	426300000	571400000	419700000	1242000000	1824000000	2240000000	614200000	793300000	970700000	635600000	277400000	676800000
162.5	3126000000	3750000000	3653000000	1668000000	1151000000	749700000	710500000	428500000	349700000	2395000000	1575000000	2068000000	701900000	238000000	242700000	706300000	554800000	879900000
167.5	3126000000	3173000000	2397000000	1517000000	1151000000	974700000	639400000	357100000	839300000	2572000000	2073000000	1293000000	219300000	158700000	485400000	1271000000	554800000	744500000
172.5	3727000000	2019000000	3196000000	1062000000	1151000000	974700000	639400000	357100000	419700000	1951000000	2073000000	1379000000	263200000	634600000	647200000	565000000	762900000	609200000
177.5	2886000000	3606000000	2968000000	1289000000	767500000	1799000000	710500000	642800000	769400000	1951000000	1244000000	2068000000	131600000	317300000	323600000	565000000	624200000	473800000
182.5	2765000000	3173000000	2625000000	758300000	844200000	824700000	426300000	714200000	209800000	1419000000	2073000000	1723000000	307100000	79330000	161800000	706300000	277400000	406100000
187.5	2405000000	1442000000	2283000000	1365000000	921000000	524800000	923600000	142800000	559600000	1419000000	1410000000	775500000	438700000	555300000	161800000	565000000	762900000	406100000
192.5	2405000000	1587000000	2055000000	985800000	921000000	599800000	710500000	428500000	489600000	1419000000	1078000000	1206000000	394800000	396600000	647200000	776900000	762900000	473800000
197.5	2044000000	1587000000	1712000000	834100000	844200000	749700000	568400000	357100000	419700000	709600000	663300000	1379000000	175500000	793300000	323600000	423800000	485500000	676800000
202.5	2284000000	1731000000	1826000000	1365000000	1074000000	374900000	284200000	214300000	209800000	1242000000	1493000000	1293000000	351000000	317300000	80890000	706300000	1040000000	406100000
207.5	1804000000	2741000000	1712000000	1137000000	537200000	899700000	284200000	499900000	839300000	1242000000	746300000	1120000000	263200000	317300000	323600000	706300000	832200000	541500000
212.5	961900000	1875000000	1598000000	682500000	460500000	899700000	497300000	285700000	279800000	1331000000	1327000000	861700000	263200000	555300000	323600000	847500000	346800000	338400000
217.5	1924000000	1731000000	1027000000	910000000	153500000	824700000	284200000	214300000	489600000	798300000	912100000	861700000	438700000	238000000	242700000	353100000	901600000	1083000000
222.5	1924000000	1298000000	1712000000	530800000	614000000	974700000	639400000	357100000	349700000	620900000	995000000	430900000	131600000	476000000	323600000	635600000	208100000	676800000
227.5	1683000000	2019000000	1712000000	606700000	537200000	449800000	142100000	714200000	279800000	532200000	663300000	861700000	307100000	317300000	242700000	847500000	762900000	541500000
232.5	1804000000	1298000000	1941000000	606700000	690700000	749700000	213100000	571400000	419700000	975700000	580400000	517000000	351000000	79330000	323600000	988800000	762900000	406100000
237.5	1082000000	1298000000	799000000	682500000	614000000	599800000	568400000	0	139900000	532200000	1078000000	775500000	263200000	158700000	0	635600000	762900000	1015000000
242.5	961900000	1587000000	1370000000	455000000	767500000	674800000	284200000	499900000	209800000	443500000	746300000	603200000	131600000	317300000	0	353100000	485500000	1151000000
247.5	1202000000	1154000000	2397000000	758300000	307000000	674800000	284200000	285700000	209800000	620900000	580400000	430900000	175500000	396600000	161800000	423800000	832200000	609200000
252.5	721400000	865400000	1370000000	1062000000	690700000	149900000	426300000	71420000	139900000	443500000	331700000	430900000	219300000	158700000	242700000	565000000	832200000	947600000
257.5	1804000000	721200000	1256000000	227500000	460500000	674800000	426300000	142800000	349700000	620900000	414600000	258500000	307100000	79330000	80890000	494400000	416100000	541500000
262.5	721400000	721200000	799000000	682500000	460500000	374900000	284200000	285700000	209800000	709600000	829200000	430900000	175500000	158700000	242700000	706300000	346800000	609200000
267.5	1683000000	1010000000	570700000	455000000	383700000	524800000	213100000	214300000	139900000	443500000	497500000	430900000	43870000	79330000	242700000	847500000	554800000	270700000
272.5	721400000	1010000000	1256000000	227500000	460500000	449800000	213100000	142800000	139900000	443500000	580400000	344700000	87740000	79330000	80890000	565000000	554800000	473800000
277.5	360700000	432700000	799000000	530800000	767500000	449800000	426300000	285700000	209800000	0	497500000	430900000	43870000	476000000	161800000	565000000	485500000	203100000
282.5	721400000	432700000	1027000000	227500000	383700000	374900000	213100000	214300000	209800000	620900000	414600000	517000000	43870000	79330000	161800000	353100000	554800000	879900000
287.5	360700000	577000000	799000000	379200000	153500000	224900000	213100000	0	0	443500000	331700000	430900000	87740000	0	0	211900000	346800000	203100000
292.5	360700000	288500000	342400000	530800000	230200000	149900000	213100000	142800000	139900000	532200000	331700000	172300000	175500000	158700000	323600000	353100000	832200000	135400000
297.5	360700000	577000000	1027000000	227500000	153500000	224900000	142100000	71420000	279800000	266100000	414600000	0	0	158700000	323600000	494400000	346800000	406100000
302.5	601200000	288500000	570700000	455000000	307000000	449800000	355200000	71420000	279800000	0	331700000	258500000	131600000	238000000	242700000	565000000	416100000	541500000
307.5	360700000	0	114100000	606700000	76750000	299900000	213100000	71420000	69950000	177400000	165800000	172300000	43870000	0	80890000	635600000	693500000	676800000
312.5	360700000	577000000	342400000	455000000	230200000	299900000	142100000	214300000	419700000	177400000	165800000	344700000	0	0	80890000	211900000	346800000	406100000
317.5	601200000	432700000	114100000	0	153500000	374900000	142100000	142800000	0	177400000	248800000	86170000	0	158700000	80890000	565000000	208100000	338400000
322.5	360700000	144200000	456600000	303300000	153500000	449800000	71050000	71420000	279800000	88700000	248800000	0	43870000	158700000	161800000	141300000	277400000	0
327.5	360700000	144200000	456600000	151700000	230200000	149900000	71050000	0	139900000	88700000	165800000	172300000	87740000	0	0	282500000	485500000	67680000
332.5	360700000	288500000	114100000	151700000	76750000	449800000	142100000	142800000	139900000	443500000	165800000	258500000	0	0	80890000	282500000	138700000	203100000
337.5	841700000	432700000	0	0	230200000	74970000	0	142800000	209800000	266100000	165800000	86170000	43870000	0	80890000	141300000	138700000	203100000
342.5	480900000	865400000	342400000	75830000	153500000	0	213100000	71420000	139900000	0	165800000	258500000	0	0	80890000	282500000	138700000	67680000
347.5	240500000	0	456600000	227500000	383700000	149900000	71050000	0	0	0	165800000	86170000	43870000	0	0	0	69350000	203100000
352.5	120200000	288500000	114100000	151700000	76750000	0	71050000	71420000	0	88700000	0	0	0	0	0	141300000	138700000	135400000
357.5	240500000	721200000	114100000	75830000	0	0	71050000	71420000	0	0	0	344700000	43870000	0	161800000	353100000	69350000	67680000
362.5	360700000	288500000	114100000	0	76750000	149900000	0	0	69950000	88700000	82920000	0	43870000	0	0	70630000	277400000	203100000
367.5	0	288500000	0	75830000	153500000	149900000	0	0	69950000	266100000	0	86170000	0	79330000	0	0	138700000	135400000
372.5	0	432700000	114100000	0	76750000	149900000	0	71420000	0	88700000	0	172300000	0	0	0	70630000	208100000	203100000
377.5	120200000	144200000	114100000	75830000	76750000	0	71050000	285700000	0	177400000	165800000	86170000	0	0	0	141300000	138700000	135400000
382.5	120200000	144200000	114100000	0	76750000	0	0	0	0	0	0	0	0	0	0	0	69350000	203100000
387.5	0	0	0	151700000	76750000	0	0	71420000	139900000	0	82920000	86170000	0	79330000	80890000	141300000	0	67680000
392.5	360700000	144200000	114100000	0	153500000	0	71050000	0	0	177400000	82920000	0	43870000	0	0	141300000	69350000	67680000
397.5	0	0	342400000	0	0	74970000	142100000	71420000	0	88700000	82920000	0	0	0	0	0	0	67680000
402.5	120200000	144200000	114100000	0	76750000	0	142100000	0	69950000	0	0	0	0	0	0	0	0	67680000
407.5	120200000	144200000	228300000	0	0	74970000	0	0	69950000	0	0	86170000	0	0	0	70630000	0	0
412.5	240500000	288500000	228300000	75830000	153500000	0	142100000	0	0	0	82920000	0	0	0	0	0	0	67680000
417.5	120200000	0	114100000	75830000	0	0	71050000	142800000	69950000	0	331700000	0	0	0	0	0	0	67680000
422.5	0	0	114100000	0	0	74970000	71050000	71420000	0	88700000	0	172300000	43870000	0	0	70630000	69350000	0
427.5	120200000	0	0	0	0	74970000	0	0	0	0	82920000	0	0	0	0	0	69350000	0
432.5	120200000	0	114100000	0	0	0	0	0	69950000	0	0	0	0	0	0	0	0	67680000
437.5	120200000	288500000	0	0	0	0	0	0	69950000	0	0	0	43870000	0	0	0	0	0
442.5	0	0	0	0	76750000	0	0	0	0	88700000	0	0	0	0	0	0	0	0
447.5	120200000	144200000	0	0	0	0	0	0	0	0	0	0	43870000	0	0	0	0	0
452.5	0	144200000	114100000	0	153500000	0	0	0	0	0	0	0	0	0	0	70630000	138700000	0
457.5	120200000	0	0	0	0	0	0	0	0	0	0	0	0	0	0	0	0	0
462.5	0	0	0	0	0	0	71050000	0	69950000	88700000	0	0	0	0	80890000	0	0	0
467.5	0	0	0	0	0	0	0	0	0	88700000	82920000	0	0	0	80890000	0	0	0
472.5	0	0	0	0	0	0	0	71420000	0	88700000	0	0	0	0	0	0	0	67680000
477.5	120200000	144200000	0	0	76750000	0	71050000	0	0	0	0	0	0	0	0	0	0	0
482.5	0	0	114100000	0	76750000	0	0	0	0	0	0	0	0	0	0	0	0	0
487.5	0	0	114100000	0	0	0	71050000	0	0	0	0	0	0	0	0	0	0	0
492.5	0	0	0	0	0	0	0	0	0	0	0	0	0	0	0	0	0	0
497.5	0	0	0	0	0	0	0	0	0	0	0	86170000	0	0	0	0	0	0
502.5	0	0	0	0	0	0	0	0	69950000	0	0	0	0	0	0	0	0	0
507.5	0	0	0	0	0	0	0	0	0	0	0	0	0	0	0	0	0	0
512.5	0	0	0	0	0	0	0	0	0	0	0	0	0	0	0	0	0	0
517.5	0	0	0	0	0	0	0	0	0	0	0	0	0	0	0	0	0	0
522.5	0	0	0	0	0	0	0	0	0	0	0	0	0	0	0	0	0	0
527.5	0	144200000	0	0	0	0	0	0	0	0	0	0	0	0	0	0	0	0
532.5	0	0	0	0	0	0	0	0	0	0	0	0	0	0	0	0	0	0
537.5	0	0	0	0	0	0	0	0	0	0	0	0	0	0	0	0	0	0
542.5	0	0	0	0	0	0	0	0	0	88700000	0	0	0	0	0	0	0	0
547.5	0	0	0	0	0	0	0	0	0	0	0	0	0	0	0	0	0	0
552.5	120200000	0	0	0	0	0	0	0	0	0	0	86170000	0	0	0	0	0	0
557.5	0	0	0	0	0	0	0	0	0	0	0	0	0	0	0	0	0	0
562.5	0	0	0	0	0	0	0	0	0	0	0	0	0	0	0	0	0	0
567.5	0	0	0	0	0	0	0	0	0	0	0	0	0	0	0	0	0	0
572.5	0	0	0	0	0	0	0	0	0	0	0	86170000	0	0	0	0	0	0
577.5	0	0	0	0	0	0	0	0	0	0	0	0	0	0	0	0	0	0
582.5	0	0	0	0	0	0	0	0	0	0	0	0	0	0	0	0	0	0
587.5	0	0	0	0	0	0	0	0	0	0	0	0	0	0	0	70630000	0	0
592.5	0	0	0	0	0	0	0	0	0	0	0	0	0	0	0	0	0	0
597.5	0	0	0	0	0	0	0	0	0	0	0	86170000	0	0	0	0	0	0
602.5	0	0	114100000	0	0	0	0	0	0	0	0	0	0	0	0	0	0	0
607.5	0	0	0	0	0	0	0	0	0	0	0	0	0	0	0	0	0	0
612.5	0	0	0	0	0	0	0	0	0	0	0	0	0	0	0	0	0	0
617.5	0	0	0	0	0	0	0	0	0	0	0	0	0	0	0	0	0	0
622.5	0	0	0	0	0	0	0	0	0	0	0	0	0	0	0	0	0	0
627.5	0	0	0	0	0	0	0	0	0	0	0	0	0	0	0	0	0	0
632.5	0	0	0	0	0	0	0	0	0	0	0	0	0	0	0	0	0	0
637.5	0	0	0	0	0	0	0	0	0	0	0	0	0	0	0	0	0	0
642.5	0	0	0	0	0	0	0	0	0	0	0	0	0	0	0	0	0	0
647.5	0	0	0	0	0	0	0	0	0	0	0	0	0	0	0	0	0	0
652.5	0	0	0	0	0	0	0	0	0	0	0	0	0	0	0	0	0	0
657.5	0	0	0	0	0	0	0	0	0	0	0	0	0	0	0	0	0	0
662.5	0	0	0	0	0	0	0	0	0	0	0	0	0	0	0	0	0	0
667.5	0	0	0	0	0	0	0	0	0	0	0	0	0	0	0	0	0	0
672.5	0	0	0	0	0	0	0	0	0	0	0	0	0	0	0	0	0	0
677.5	0	0	0	0	0	0	0	0	0	0	0	0	0	0	0	0	0	0
682.5	0	0	0	0	0	0	0	0	0	0	0	0	0	0	0	0	0	0
687.5	0	0	0	0	0	0	0	0	0	0	0	0	0	0	0	0	0	0
692.5	0	0	0	0	0	0	0	0	0	0	0	0	0	0	0	0	0	0
697.5	0	0	0	0	0	0	0	0	0	0	0	0	0	0	0	0	0	0
702.5	0	0	0	0	0	0	0	0	0	0	0	0	0	0	0	0	0	0
707.5	0	0	0	0	0	0	0	0	0	0	0	0	0	0	0	0	0	0
712.5	0	0	0	0	0	0	0	0	0	0	0	0	0	0	0	0	0	0
717.5	0	0	0	0	0	0	0	0	0	0	0	0	0	0	0	0	0	0
722.5	0	0	0	0	0	0	0	0	0	0	0	0	0	0	0	0	0	0
727.5	0	0	0	0	0	0	0	0	0	0	0	0	0	0	0	0	0	0
732.5	0	0	0	0	0	0	0	0	0	0	0	0	0	0	0	0	0	0
737.5	0	0	0	0	0	0	0	0	0	0	0	0	0	0	0	0	0	0
742.5	0	0	0	0	0	0	0	0	0	0	0	0	0	0	0	0	0	0
747.5	0	0	0	0	0	0	0	0	0	0	0	0	0	0	0	0	0	0
752.5	0	0	0	0	0	0	0	0	0	0	0	0	0	0	0	0	0	0
757.5	0	0	0	0	0	0	0	0	0	0	0	0	0	0	0	0	0	0
762.5	0	0	0	0	0	0	0	0	0	0	0	0	0	0	0	0	0	0
767.5	0	0	0	0	0	0	0	0	0	0	0	0	0	0	0	0	0	0
772.5	0	0	0	0	0	0	0	0	0	0	0	0	0	0	0	0	0	0
777.5	0	0	0	0	0	0	0	0	0	0	0	0	0	0	0	0	0	0
782.5	0	0	0	0	0	0	0	0	0	0	0	0	0	0	0	0	0	0
787.5	0	0	0	0	0	0	0	0	0	0	0	0	0	0	0	0	0	0
792.5	0	0	0	0	0	0	0	0	0	0	0	0	0	0	0	0	0	0
797.5	0	0	0	0	0	0	0	0	0	0	0	0	0	0	0	0	0	0
802.5	0	0	0	0	0	0	0	0	0	0	0	0	0	0	0	0	0	0
807.5	0	0	0	0	0	0	0	0	0	0	0	0	0	0	0	0	0	0
812.5	0	0	0	0	0	0	0	0	0	0	0	0	0	0	0	0	0	0
817.5	0	0	0	0	0	0	0	0	0	0	0	0	0	0	0	0	0	0
822.5	0	0	0	0	0	0	0	0	0	0	0	0	0	0	0	0	0	0
827.5	0	0	0	0	0	0	0	0	0	0	0	0	0	0	0	0	0	0
832.5	0	0	0	0	0	0	0	0	0	0	0	0	0	0	0	0	0	0
837.5	0	0	0	0	0	0	0	0	0	0	0	0	0	0	0	0	0	0
842.5	0	0	0	0	0	0	0	0	0	0	0	0	0	0	0	0	0	0
847.5	0	0	0	0	0	0	0	0	0	0	0	0	0	0	0	0	0	0
852.5	0	0	0	0	0	0	0	0	0	0	0	0	0	0	0	0	0	0
857.5	0	0	0	0	0	0	0	0	0	0	0	0	0	0	0	0	0	0
862.5	0	0	0	0	0	0	0	0	0	0	0	0	0	0	0	0	0	0
867.5	0	0	0	0	0	0	0	0	0	0	0	0	0	0	0	0	0	0
872.5	0	0	0	0	0	0	0	0	0	0	0	0	0	0	0	0	0	0
877.5	0	0	0	0	0	0	0	0	0	0	0	0	0	0	0	0	0	0
882.5	0	0	0	0	0	0	0	0	0	0	0	0	0	0	0	0	0	0
887.5	0	0	0	0	0	0	0	0	0	0	0	0	0	0	0	0	0	0
892.5	0	0	0	0	0	0	0	0	0	0	0	0	0	0	0	0	0	0
897.5	0	0	0	0	0	0	0	0	0	0	0	0	0	0	0	0	0	0
902.5	0	0	0	0	0	0	0	0	0	0	0	0	0	0	0	0	0	0
907.5	0	0	0	0	0	0	0	0	0	0	0	0	0	0	0	0	0	0
912.5	0	0	0	0	0	0	0	0	0	0	0	0	0	0	0	0	0	0
917.5	0	0	0	0	0	0	0	0	0	0	0	0	0	0	0	0	0	0
922.5	0	0	0	0	0	0	0	0	0	0	0	0	0	0	0	0	0	0
927.5	0	0	0	0	0	0	0	0	0	0	0	0	0	0	0	0	0	0
932.5	0	0	0	0	0	0	0	0	0	0	0	0	0	0	0	0	0	0
937.5	0	0	0	0	0	0	0	0	0	0	0	0	0	0	0	0	0	0
942.5	0	0	0	0	0	0	0	0	0	0	0	0	0	0	0	0	0	0
947.5	0	0	0	0	0	0	0	0	0	0	0	0	0	0	0	0	0	0
952.5	0	0	0	0	0	0	0	0	0	0	0	0	0	0	0	0	0	0
957.5	0	0	0	0	0	0	0	0	0	0	0	0	0	0	0	0	0	0
962.5	0	0	0	0	0	0	0	0	0	0	0	0	0	0	0	0	0	0
967.5	0	0	0	0	0	0	0	0	0	0	0	0	0	0	0	0	0	0
972.5	0	0	0	0	0	0	0	0	0	0	0	0	0	0	0	0	0	0
977.5	0	0	0	0	0	0	0	0	0	0	0	0	0	0	0	0	0	0
982.5	0	0	0	0	0	0	0	0	0	0	0	0	0	0	0	0	0	0
987.5	0	0	0	0	0	0	0	0	0	0	0	0	0	0	0	0	0	0
992.5	0	0	0	0	0	0	0	0	0	0	0	0	0	0	0	0	0	0
997.5	0	0	0	0	0	0	0	0	0	0	0	0	0	0	0	0	0	0
1002	0	0	0	0	0	0	0	0	0	0	0	0	0	0	0	0	0	0
1008	0	0	0	0	0	0	0	0	0	0	0	0	0	0	0	0	0	0

## Sheet: Periodontitis
	Concentration of particles
size in nm	4624			2899			7330			7218			4986			6140			7339			6566			6854
	1	2	3	1	2	3	1	2	3	1	2	3	1	2	3	1	2	3	1	2	3	1	2	3	1	2	3
0	0	0	0	0	0	0	0	0	0	0	0	0	0	0	0	0	0	0	0	0	0	0	0	0	0	0	0
2.5	0	0	0	0	0	0	0	0	0	0	0	0	0	0	0	0	0	0	0	0	0	0	0	0	0	0	0
7.5	0	0	0	0	0	0	0	0	0	0	0	0	0	0	0	0	0	0	0	0	0	0	0	0	0	190600000	0
12.5	84630000	90570000	0	72470000	0	0	0	0	0	0	0	0	0	0	0	81490000	0	69380000	0	188300000	0	0	162700000	0	0	190600000	0
17.5	84630000	90570000	94810000	0	77080000	0	0	0	0	79110000	0	0	68740000	0	0	81490000	0	0	0	0	0	0	0	0	0	0	0
22.5	169300000	0	94810000	72470000	77080000	74480000	129900000	0	0	0	0	0	0	0	0	81490000	70250000	0	0	0	188700000	76300000	81360000	81100000	93220000	0	91690000
27.5	169300000	90570000	0	0	0	0	0	0	0	0	84210000	0	68740000	65140000	0	0	0	69380000	98360000	0	94370000	0	0	0	93220000	0	91690000
32.5	169300000	271700000	0	72470000	154200000	74480000	64950000	0	71950000	0	0	156000000	0	0	0	81490000	70250000	0	0	376600000	188700000	228900000	162700000	0	0	95310000	91690000
37.5	169300000	90570000	94810000	0	77080000	0	0	0	215800000	0	84210000	0	68740000	65140000	0	244500000	0	69380000	0	282400000	377500000	0	0	243300000	0	190600000	0
42.5	84630000	90570000	284400000	72470000	77080000	74480000	129900000	0	143900000	0	0	0	0	0	61430000	0	0	0	295100000	94140000	377500000	152600000	406800000	243300000	186400000	0	183400000
47.5	0	0	94810000	0	231200000	0	64950000	202300000	71950000	0	0	0	68740000	0	0	0	0	69380000	196700000	0	94370000	0	325400000	243300000	186400000	285900000	183400000
52.5	169300000	181100000	189600000	144900000	77080000	0	129900000	0	0	0	0	0	0	0	0	163000000	0	69380000	491800000	941400000	188700000	76300000	488200000	162200000	279700000	95310000	458500000
57.5	84630000	271700000	379200000	289900000	154200000	74480000	64950000	0	71950000	237300000	168400000	0	0	0	0	244500000	70250000	138800000	590200000	376600000	755000000	228900000	81360000	81100000	279700000	285900000	458500000
62.5	423100000	452900000	94810000	144900000	77080000	223400000	0	134900000	71950000	79110000	84210000	156000000	137500000	65140000	122900000	81490000	140500000	69380000	688500000	659000000	755000000	228900000	244100000	162200000	652500000	190600000	366800000
67.5	338500000	362300000	663700000	217400000	308300000	149000000	129900000	134900000	215800000	158200000	252600000	234100000	68740000	130300000	184300000	163000000	70250000	0	885200000	564800000	660600000	152600000	650900000	243300000	932200000	1048000000	641900000
72.5	677000000	362300000	758500000	362400000	154200000	223400000	259800000	134900000	71950000	0	252600000	156000000	137500000	65140000	122900000	163000000	140500000	208100000	1082000000	1130000000	1132000000	457800000	732300000	486600000	1305000000	571900000	916900000
77.5	677000000	815100000	1138000000	434800000	847900000	893800000	259800000	472000000	287800000	237300000	505300000	234100000	137500000	130300000	61430000	570400000	491800000	346900000	1672000000	2259000000	1038000000	610400000	569500000	324400000	1025000000	953100000	1467000000
82.5	507800000	1449000000	853300000	942100000	847900000	1117000000	324700000	472000000	431700000	237300000	421100000	78020000	275000000	390800000	122900000	570400000	421500000	624400000	1279000000	1224000000	1699000000	1373000000	1302000000	973200000	2144000000	1144000000	1009000000
87.5	846300000	1449000000	1422000000	1232000000	462500000	893800000	649500000	134900000	431700000	632900000	757900000	468100000	206200000	325700000	184300000	244500000	562000000	971300000	1574000000	1506000000	1982000000	915600000	1383000000	1054000000	1771000000	1620000000	1467000000
92.5	1016000000	1449000000	1327000000	797200000	1002000000	1043000000	584500000	1011000000	791400000	712000000	336800000	702200000	687400000	456000000	614300000	733400000	491800000	693800000	1967000000	1883000000	2171000000	763000000	1627000000	811000000	1585000000	1525000000	1651000000
97.5	1862000000	1449000000	1707000000	1522000000	925000000	893800000	519600000	809200000	1583000000	316400000	252600000	468100000	412400000	456000000	614300000	1059000000	1265000000	971300000	2262000000	1789000000	1793000000	2136000000	1220000000	1298000000	1119000000	1525000000	2201000000
102.5	2031000000	1902000000	2181000000	1304000000	1696000000	1117000000	779300000	741700000	1079000000	712000000	673700000	702200000	687400000	521100000	737200000	1222000000	1475000000	555000000	2066000000	1506000000	2359000000	1373000000	1220000000	1379000000	1492000000	1906000000	2109000000
107.5	1946000000	1630000000	1991000000	1232000000	1387000000	1192000000	909200000	944000000	1151000000	1187000000	589500000	780200000	824900000	781700000	675700000	1385000000	1546000000	1388000000	1770000000	2636000000	1793000000	1297000000	1709000000	1865000000	2237000000	2287000000	1467000000
112.5	2962000000	1630000000	2181000000	1377000000	1542000000	1936000000	1039000000	539400000	719500000	632900000	589500000	702200000	1031000000	1173000000	1229000000	2037000000	983500000	1388000000	2361000000	1883000000	1982000000	1450000000	1220000000	1460000000	1864000000	1620000000	1742000000
117.5	2031000000	2808000000	2560000000	869700000	1079000000	1266000000	1429000000	944000000	1007000000	316400000	589500000	1092000000	756100000	911900000	860000000	1548000000	1686000000	1526000000	1574000000	1977000000	1982000000	1679000000	1790000000	973200000	1771000000	2097000000	1100000000
122.5	2624000000	2989000000	3129000000	1884000000	1465000000	1564000000	909200000	1011000000	647500000	949300000	421100000	1092000000	343700000	977100000	737200000	1548000000	1265000000	1388000000	1475000000	2259000000	943700000	1373000000	1546000000	1379000000	932200000	1525000000	1100000000
127.5	2031000000	2717000000	2560000000	1304000000	1310000000	1117000000	1299000000	1146000000	647500000	949300000	926300000	858200000	412400000	586300000	737200000	1874000000	1756000000	1318000000	2066000000	1789000000	1510000000	1297000000	2115000000	1217000000	2144000000	1239000000	1559000000
132.5	1862000000	3170000000	2655000000	1739000000	1079000000	968200000	714400000	1146000000	1079000000	1028000000	589500000	936200000	824900000	586300000	675700000	2037000000	1546000000	1665000000	1377000000	1318000000	1604000000	915600000	1302000000	1703000000	1305000000	1811000000	1375000000
137.5	1862000000	2989000000	2655000000	652200000	1542000000	1117000000	909200000	809200000	863400000	553800000	757900000	936200000	824900000	781700000	860000000	1385000000	1405000000	1457000000	1672000000	1130000000	1416000000	1526000000	1627000000	811000000	932200000	1811000000	733600000
142.5	2624000000	1811000000	3034000000	797200000	847900000	1415000000	844300000	472000000	1151000000	553800000	1011000000	858200000	481200000	390800000	614300000	2037000000	1335000000	2012000000	2164000000	1694000000	943700000	915600000	895000000	1460000000	1305000000	953100000	1651000000
147.5	2708000000	1902000000	2560000000	1087000000	1079000000	819300000	714400000	674300000	935300000	632900000	926300000	234100000	756100000	911900000	675700000	1630000000	1827000000	2220000000	1180000000	1130000000	1510000000	1450000000	1465000000	973200000	745800000	2002000000	1742000000
152.5	2116000000	3079000000	2750000000	652200000	1079000000	670300000	1169000000	539400000	863400000	632900000	673700000	546100000	618600000	456000000	430000000	1467000000	1686000000	1596000000	786900000	1318000000	1227000000	1831000000	1058000000	1054000000	932200000	953100000	733600000
157.5	2539000000	1902000000	1422000000	507300000	770800000	1341000000	454600000	404600000	791400000	316400000	421100000	936200000	481200000	456000000	675700000	977900000	1897000000	1457000000	1279000000	847200000	943700000	686700000	1139000000	892100000	745800000	1239000000	1467000000
162.5	2200000000	3170000000	2465000000	942100000	925000000	819300000	454600000	674300000	719500000	712000000	757900000	312100000	412400000	456000000	245700000	1304000000	632300000	1596000000	1082000000	941400000	1038000000	915600000	976300000	1054000000	1025000000	571900000	1192000000
167.5	1777000000	2174000000	1801000000	1160000000	693700000	670300000	844300000	1011000000	575600000	237300000	421100000	624200000	412400000	521100000	368600000	1467000000	1756000000	1318000000	688500000	1224000000	566200000	1526000000	1383000000	1217000000	279700000	953100000	916900000
172.5	2116000000	1993000000	1517000000	797200000	847900000	521400000	779300000	472000000	359700000	474700000	252600000	390100000	206200000	130300000	552900000	1222000000	1194000000	1457000000	1377000000	1036000000	1038000000	610400000	976300000	892100000	1398000000	571900000	825300000
177.5	1777000000	1902000000	1327000000	579800000	616600000	968200000	584500000	539400000	215800000	553800000	505300000	468100000	206200000	390800000	430000000	1222000000	1265000000	1318000000	885200000	1130000000	1227000000	1373000000	1058000000	729900000	1025000000	571900000	458500000
182.5	2116000000	2355000000	1327000000	579800000	770800000	595800000	454600000	404600000	215800000	632900000	421100000	702200000	275000000	260600000	122900000	1141000000	1827000000	971300000	688500000	564800000	755000000	991900000	732300000	811000000	1025000000	667200000	1100000000
187.5	1777000000	1449000000	1138000000	1015000000	693700000	595800000	324700000	472000000	431700000	395500000	505300000	780200000	618600000	260600000	368600000	1304000000	1124000000	763200000	393400000	753100000	377500000	915600000	976300000	729900000	839000000	857800000	366800000
192.5	2031000000	1993000000	1517000000	579800000	385400000	670300000	844300000	472000000	431700000	949300000	505300000	468100000	137500000	260600000	184300000	1304000000	632300000	1179000000	295100000	376600000	566200000	534100000	895000000	1054000000	93220000	381200000	550200000
197.5	1608000000	1268000000	1517000000	797200000	616600000	446900000	454600000	134900000	359700000	474700000	421100000	312100000	137500000	65140000	307100000	977900000	983500000	832600000	688500000	847200000	755000000	915600000	732300000	486600000	559300000	1048000000	366800000
202.5	2200000000	724600000	2181000000	652200000	462500000	819300000	454600000	404600000	431700000	395500000	505300000	234100000	206200000	130300000	184300000	570400000	772800000	832600000	393400000	376600000	755000000	381500000	1058000000	729900000	1119000000	285900000	550200000
207.5	1777000000	1449000000	758500000	652200000	616600000	819300000	519600000	404600000	431700000	158200000	505300000	156000000	68740000	130300000	307100000	896400000	1054000000	624400000	786900000	753100000	660600000	686700000	650900000	811000000	372900000	285900000	550200000
212.5	1269000000	1449000000	758500000	507300000	462500000	670300000	64950000	134900000	359700000	632900000	757900000	468100000	0	390800000	61430000	977900000	491800000	832600000	590200000	282400000	755000000	457800000	650900000	892100000	466100000	381200000	366800000
217.5	1100000000	1721000000	1612000000	217400000	77080000	521400000	259800000	404600000	287800000	316400000	336800000	234100000	275000000	65140000	245700000	489000000	1124000000	555000000	688500000	470700000	849300000	763000000	325400000	567700000	1119000000	285900000	550200000
222.5	1269000000	996300000	1327000000	507300000	231200000	223400000	389700000	404600000	215800000	632900000	505300000	234100000	0	130300000	368600000	570400000	913300000	1249000000	196700000	564800000	566200000	686700000	895000000	892100000	372900000	190600000	641900000
227.5	1354000000	1811000000	758500000	144900000	462500000	223400000	129900000	269700000	359700000	553800000	336800000	312100000	206200000	65140000	0	814900000	491800000	555000000	491800000	659000000	566200000	839300000	650900000	648800000	372900000	285900000	458500000
232.5	1185000000	1449000000	1327000000	362400000	462500000	223400000	259800000	134900000	215800000	237300000	252600000	234100000	343700000	260600000	184300000	407500000	843000000	693800000	196700000	564800000	471800000	381500000	569500000	648800000	186400000	571900000	641900000
237.5	1439000000	905700000	1043000000	217400000	77080000	372400000	194800000	67430000	143900000	237300000	252600000	390100000	68740000	195400000	307100000	570400000	702500000	763200000	98360000	659000000	755000000	457800000	650900000	811000000	372900000	381200000	183400000
242.5	1100000000	815100000	948100000	579800000	231200000	223400000	324700000	134900000	143900000	474700000	168400000	156000000	68740000	260600000	0	651900000	562000000	763200000	786900000	188300000	566200000	610400000	488200000	1054000000	186400000	190600000	366800000
247.5	1100000000	1177000000	853300000	289900000	308300000	74480000	129900000	202300000	215800000	237300000	84210000	156000000	275000000	195400000	61430000	570400000	772800000	485700000	590200000	470700000	188700000	991900000	325400000	811000000	186400000	190600000	366800000
252.5	930900000	1359000000	948100000	144900000	308300000	149000000	64950000	134900000	71950000	474700000	84210000	234100000	137500000	130300000	245700000	407500000	632300000	624400000	196700000	188300000	566200000	305200000	325400000	162200000	559300000	381200000	0
257.5	1100000000	815100000	1422000000	217400000	231200000	74480000	129900000	67430000	143900000	474700000	336800000	702200000	68740000	65140000	0	733400000	702500000	693800000	196700000	564800000	283100000	610400000	732300000	324400000	93220000	190600000	550200000
262.5	846300000	634000000	1043000000	0	154200000	223400000	194800000	67430000	71950000	79110000	0	0	206200000	195400000	184300000	489000000	491800000	208100000	295100000	188300000	283100000	457800000	162700000	1054000000	466100000	571900000	275100000
267.5	592400000	815100000	1422000000	217400000	77080000	446900000	194800000	67430000	287800000	0	168400000	234100000	137500000	195400000	122900000	407500000	281000000	624400000	491800000	470700000	377500000	305200000	244100000	729900000	372900000	381200000	275100000
272.5	592400000	1087000000	1422000000	362400000	385400000	223400000	129900000	134900000	71950000	79110000	252600000	78020000	137500000	260600000	0	326000000	351300000	485700000	295100000	188300000	188700000	76300000	569500000	486600000	186400000	285900000	91690000
277.5	1185000000	996300000	568900000	144900000	231200000	74480000	64950000	67430000	143900000	237300000	0	312100000	137500000	65140000	184300000	163000000	70250000	485700000	295100000	282400000	471800000	839300000	488200000	324400000	186400000	0	275100000
282.5	1016000000	996300000	758500000	144900000	77080000	223400000	129900000	202300000	71950000	79110000	505300000	78020000	0	130300000	0	977900000	210800000	416300000	786900000	282400000	94370000	457800000	162700000	243300000	186400000	95310000	91690000
287.5	507800000	452900000	1612000000	217400000	77080000	74480000	64950000	134900000	0	237300000	421100000	156000000	206200000	0	61430000	244500000	562000000	485700000	295100000	564800000	377500000	457800000	650900000	243300000	186400000	95310000	0
292.5	846300000	452900000	1138000000	0	231200000	223400000	129900000	67430000	0	158200000	168400000	156000000	0	65140000	61430000	326000000	562000000	138800000	295100000	282400000	0	610400000	244100000	243300000	186400000	190600000	0
297.5	1100000000	905700000	853300000	144900000	77080000	149000000	194800000	134900000	143900000	237300000	0	78020000	137500000	65140000	122900000	81490000	140500000	138800000	295100000	188300000	0	228900000	325400000	243300000	0	0	0
302.5	1016000000	724600000	474100000	144900000	77080000	74480000	129900000	134900000	0	158200000	168400000	312100000	68740000	65140000	122900000	407500000	562000000	208100000	688500000	94140000	94370000	152600000	244100000	162200000	372900000	95310000	275100000
307.5	761700000	634000000	474100000	144900000	77080000	74480000	194800000	134900000	143900000	0	84210000	156000000	137500000	65140000	61430000	244500000	70250000	277500000	98360000	0	377500000	152600000	0	162200000	186400000	190600000	183400000
312.5	338500000	634000000	474100000	0	77080000	74480000	259800000	134900000	0	158200000	168400000	312100000	68740000	0	0	651900000	421500000	277500000	98360000	376600000	660600000	305200000	406800000	162200000	0	0	0
317.5	423100000	724600000	663700000	0	0	0	64950000	269700000	71950000	316400000	0	156000000	68740000	0	61430000	244500000	281000000	208100000	393400000	0	188700000	381500000	162700000	162200000	93220000	95310000	275100000
322.5	338500000	634000000	379200000	217400000	231200000	0	129900000	67430000	143900000	0	0	0	68740000	65140000	0	570400000	210800000	555000000	98360000	94140000	188700000	152600000	325400000	486600000	0	0	91690000
327.5	423100000	634000000	663700000	0	0	149000000	129900000	67430000	0	158200000	84210000	0	0	65140000	0	163000000	421500000	69380000	98360000	188300000	188700000	152600000	81360000	81100000	186400000	95310000	91690000
332.5	338500000	362300000	474100000	0	0	74480000	129900000	67430000	71950000	0	0	0	68740000	0	0	407500000	210800000	138800000	98360000	0	188700000	152600000	162700000	0	186400000	0	275100000
337.5	338500000	362300000	474100000	72470000	77080000	149000000	64950000	134900000	0	0	0	78020000	0	0	0	326000000	421500000	0	393400000	94140000	94370000	76300000	244100000	162200000	279700000	95310000	91690000
342.5	338500000	362300000	379200000	0	154200000	0	194800000	67430000	71950000	0	0	78020000	0	0	61430000	326000000	140500000	138800000	0	188300000	94370000	152600000	244100000	243300000	93220000	285900000	0
347.5	338500000	543400000	379200000	72470000	0	0	129900000	0	71950000	0	0	78020000	137500000	65140000	122900000	163000000	210800000	346900000	196700000	94140000	0	305200000	81360000	81100000	0	0	0
352.5	169300000	362300000	474100000	0	77080000	74480000	0	67430000	0	158200000	0	0	0	0	61430000	81490000	70250000	69380000	98360000	0	283100000	0	0	81100000	93220000	0	183400000
357.5	338500000	452900000	663700000	0	231200000	74480000	0	0	71950000	0	168400000	78020000	68740000	0	0	81490000	351300000	277500000	98360000	94140000	94370000	381500000	0	81100000	93220000	0	0
362.5	507800000	181100000	474100000	0	77080000	74480000	0	0	143900000	0	0	0	0	0	0	81490000	140500000	138800000	0	0	0	228900000	81360000	162200000	93220000	95310000	91690000
367.5	169300000	90570000	379200000	72470000	77080000	0	0	0	0	79110000	0	0	0	0	0	163000000	0	69380000	98360000	0	94370000	76300000	81360000	324400000	93220000	0	0
372.5	253900000	452900000	94810000	0	77080000	74480000	0	0	71950000	0	0	78020000	0	0	0	163000000	70250000	346900000	0	188300000	0	76300000	0	81100000	93220000	190600000	0
377.5	253900000	362300000	474100000	0	77080000	74480000	0	0	0	0	0	78020000	0	0	0	163000000	140500000	138800000	98360000	0	0	228900000	244100000	324400000	0	0	0
382.5	169300000	271700000	94810000	0	77080000	74480000	0	0	0	79110000	0	0	0	0	0	81490000	70250000	69380000	98360000	282400000	94370000	0	0	81100000	0	0	0
387.5	84630000	181100000	189600000	0	0	74480000	129900000	0	0	79110000	84210000	78020000	0	0	0	0	70250000	138800000	98360000	0	94370000	152600000	244100000	81100000	0	0	91690000
392.5	253900000	90570000	284400000	0	0	0	0	0	0	0	84210000	0	0	0	0	0	0	0	98360000	0	0	76300000	162700000	0	93220000	0	0
397.5	253900000	0	0	72470000	0	0	0	67430000	143900000	79110000	0	78020000	68740000	0	0	0	140500000	208100000	0	0	94370000	152600000	0	0	0	0	0
402.5	84630000	271700000	189600000	144900000	77080000	0	64950000	0	0	0	84210000	0	0	0	0	81490000	0	0	98360000	282400000	94370000	0	162700000	81100000	0	0	91690000
407.5	169300000	0	0	0	0	74480000	64950000	67430000	143900000	79110000	0	0	0	0	0	0	0	0	0	0	0	0	81360000	0	93220000	95310000	0
412.5	423100000	181100000	94810000	72470000	0	0	0	0	0	0	168400000	0	0	0	0	0	70250000	0	0	0	0	76300000	0	0	0	0	91690000
417.5	84630000	181100000	0	0	77080000	0	194800000	0	0	0	84210000	0	0	0	0	81490000	70250000	0	98360000	0	0	0	0	0	0	0	0
422.5	84630000	90570000	0	0	0	74480000	129900000	0	71950000	79110000	0	0	0	0	0	0	0	69380000	0	94140000	0	0	81360000	162200000	93220000	0	0
427.5	84630000	90570000	0	0	0	0	0	67430000	71950000	0	168400000	0	0	0	0	81490000	0	138800000	0	0	0	0	0	0	0	0	0
432.5	84630000	90570000	94810000	0	0	149000000	0	0	0	0	0	78020000	0	0	0	0	0	138800000	0	94140000	0	0	0	162200000	93220000	0	0
437.5	169300000	0	0	0	0	0	0	0	0	0	0	0	0	65140000	0	0	0	0	0	0	0	0	0	0	0	95310000	0
442.5	0	181100000	0	0	0	74480000	0	0	0	0	0	78020000	0	0	0	0	0	0	98360000	0	0	0	81360000	0	0	95310000	0
447.5	84630000	0	0	0	0	0	0	0	71950000	0	84210000	0	0	0	0	0	0	0	0	0	0	152600000	0	0	0	0	0
452.5	0	0	0	0	0	0	0	0	0	79110000	0	0	0	0	0	0	0	0	196700000	0	0	0	81360000	0	0	95310000	0
457.5	84630000	0	189600000	0	0	0	0	0	0	0	0	0	0	0	0	81490000	0	0	0	0	0	0	0	0	0	0	0
462.5	0	0	189600000	0	0	0	0	0	0	0	0	0	68740000	0	0	0	0	0	0	0	0	0	0	0	0	0	0
467.5	0	0	0	0	0	0	0	0	0	0	84210000	0	0	0	0	81490000	0	0	0	0	0	0	0	0	0	0	0
472.5	84630000	0	0	72470000	0	0	0	0	0	0	0	0	0	0	61430000	0	0	0	98360000	0	0	0	0	0	0	0	0
477.5	84630000	0	94810000	72470000	0	0	0	0	0	0	0	0	0	0	0	0	140500000	0	0	0	0	0	0	0	0	0	0
482.5	0	90570000	0	0	0	0	0	0	0	0	0	0	0	0	0	0	0	0	0	0	0	0	0	0	93220000	0	0
487.5	0	0	0	0	0	74480000	0	0	0	0	0	0	0	0	0	0	0	0	0	0	0	0	0	0	0	0	0
492.5	0	0	0	72470000	0	0	0	0	0	0	0	0	0	0	0	0	0	69380000	0	0	0	0	0	0	0	0	0
497.5	0	0	0	0	0	0	0	0	0	0	0	0	0	0	0	81490000	0	0	0	94140000	0	0	0	0	0	0	0
502.5	84630000	0	0	0	77080000	0	0	0	0	0	84210000	78020000	0	0	0	0	0	138800000	0	0	94370000	0	0	0	0	0	0
507.5	0	0	0	0	0	0	0	0	0	0	0	0	0	0	0	0	0	0	0	0	0	0	0	0	0	95310000	0
512.5	0	0	0	0	0	0	0	0	71950000	0	0	0	0	0	0	0	0	0	0	0	0	0	0	0	0	0	0
517.5	169300000	90570000	0	0	0	0	0	0	0	0	0	0	0	0	0	0	0	0	0	0	0	0	0	0	0	95310000	0
522.5	0	0	0	0	0	0	0	0	0	0	0	0	0	0	0	0	0	0	0	0	0	0	81360000	0	0	0	0
527.5	0	0	0	0	0	0	0	0	0	0	0	0	0	0	0	0	0	0	0	0	0	0	0	0	0	0	0
532.5	0	0	0	0	0	0	0	0	0	0	0	0	0	0	0	0	0	0	0	0	0	0	0	81100000	0	0	0
537.5	84630000	0	0	0	0	0	0	0	0	0	0	0	0	0	0	0	0	0	0	0	0	0	0	0	0	0	0
542.5	0	0	0	0	0	0	0	0	0	0	0	0	0	0	0	0	0	0	0	0	0	0	0	0	0	0	0
547.5	84630000	0	0	0	0	0	0	0	0	0	0	0	0	0	0	0	0	0	0	0	0	0	0	0	0	0	0
552.5	0	0	0	72470000	0	0	0	0	0	0	0	0	0	0	0	0	0	0	0	0	0	0	0	0	0	0	0
557.5	0	0	0	0	0	0	0	0	0	0	0	0	0	0	0	0	0	0	0	0	0	0	0	0	0	0	0
562.5	0	0	0	72470000	0	0	0	0	0	0	0	0	0	0	0	0	0	0	0	0	0	0	0	0	0	0	0
567.5	0	0	0	0	0	0	0	0	0	0	0	0	0	0	0	0	0	0	0	0	0	0	0	0	0	0	0
572.5	0	0	0	0	0	0	0	0	0	0	0	0	0	0	0	0	0	0	0	0	0	0	0	0	0	0	0
577.5	0	0	0	0	0	0	0	0	0	0	0	0	0	0	0	0	0	0	0	0	0	0	0	0	0	0	0
582.5	0	0	0	0	0	74480000	0	0	0	0	0	0	0	0	0	0	0	0	0	0	0	0	0	0	0	0	0
587.5	0	0	0	0	0	0	0	0	0	0	0	0	0	0	0	0	0	0	0	0	0	0	0	0	0	0	0
592.5	0	0	0	0	0	0	0	0	0	0	0	0	0	0	0	0	0	0	0	0	0	0	0	0	0	0	0
597.5	0	0	0	0	0	0	0	0	0	0	0	0	0	0	0	0	0	0	0	0	0	0	0	0	0	0	0
602.5	0	0	0	0	0	0	0	0	0	0	0	0	0	0	0	0	0	0	0	0	0	0	0	0	0	0	0
607.5	0	0	0	0	0	0	0	0	0	79110000	0	0	0	0	0	0	0	0	0	0	0	76300000	0	0	0	0	0
612.5	0	0	0	0	0	0	0	0	0	0	0	0	0	0	0	0	0	0	0	0	0	0	0	0	0	0	0
617.5	0	0	0	0	0	0	0	0	0	0	0	0	0	0	0	0	0	0	0	0	0	0	0	0	0	0	0
622.5	0	0	0	0	0	0	0	0	0	0	0	0	0	0	0	0	0	0	0	0	0	0	0	0	0	0	0
627.5	0	0	0	0	0	0	0	0	0	0	0	0	0	0	0	0	0	0	0	0	0	0	0	0	0	0	0
632.5	0	0	0	0	0	0	0	0	0	0	0	0	0	0	0	0	0	0	0	0	0	0	0	0	0	0	0
637.5	0	0	0	0	0	0	0	0	0	0	0	0	0	0	0	0	0	0	0	0	0	0	0	0	0	0	0
642.5	0	0	0	0	0	0	0	0	0	0	0	0	0	0	0	0	0	0	0	0	0	0	0	0	0	0	0
647.5	0	0	0	0	0	0	0	0	0	0	0	0	0	0	0	0	0	0	0	0	0	0	0	0	0	0	0
652.5	0	0	0	0	0	0	0	0	0	0	0	0	0	0	0	0	0	0	0	0	0	0	0	0	0	0	0
657.5	0	0	0	0	0	0	0	0	0	0	0	0	0	0	0	0	0	0	0	0	0	0	0	0	0	0	0
662.5	0	0	0	0	0	0	0	0	0	0	0	0	0	0	0	0	0	0	0	0	0	0	0	0	0	0	0
667.5	0	0	0	0	0	0	0	0	0	0	0	0	0	0	0	0	0	0	0	0	0	0	0	0	0	0	0
672.5	0	0	0	0	0	0	0	0	0	0	0	0	0	0	0	0	0	0	0	0	0	0	0	0	0	0	0
677.5	0	0	0	0	0	0	0	0	0	0	0	0	0	0	0	0	0	0	0	0	0	0	0	0	0	0	0
682.5	0	0	0	0	0	0	0	0	0	0	0	0	0	0	0	0	0	0	0	0	0	0	0	0	0	0	0
687.5	0	0	0	0	0	0	0	0	0	0	0	0	0	0	0	0	0	0	0	0	0	0	0	0	0	0	0
692.5	0	0	0	0	0	0	0	0	0	0	0	0	0	0	0	0	0	0	0	0	0	0	0	0	0	0	0
697.5	0	0	0	0	0	0	0	0	0	0	0	0	0	0	0	0	0	0	0	0	0	0	0	0	0	0	0
702.5	0	0	0	0	0	0	0	0	0	0	0	0	0	0	0	0	0	0	0	0	0	0	0	0	0	0	0
707.5	0	0	0	0	0	0	0	0	0	0	0	0	0	0	0	0	0	0	0	0	0	0	0	0	0	0	0
712.5	0	0	0	0	0	0	0	0	0	0	0	0	0	0	0	0	0	0	0	0	0	0	0	0	0	0	0
717.5	0	0	0	0	0	0	0	0	0	0	0	0	0	0	0	0	0	0	0	0	0	0	0	0	0	0	0
722.5	0	0	0	0	0	0	0	0	0	0	0	0	0	0	0	0	0	0	0	0	0	0	0	0	0	0	0
727.5	0	0	0	0	0	0	0	0	0	0	0	0	0	0	0	0	0	0	0	0	0	0	0	0	0	0	0
732.5	0	0	0	0	0	0	0	0	0	0	0	0	0	0	0	0	0	0	0	0	0	0	0	0	0	0	0
737.5	0	0	0	0	0	0	0	0	0	0	0	0	0	0	0	0	0	0	0	0	0	0	0	0	0	0	0
742.5	0	0	0	0	0	0	0	0	0	0	0	0	0	0	0	0	0	0	0	0	0	0	0	0	0	0	0
747.5	0	0	0	0	0	0	0	0	0	0	0	0	0	0	0	0	0	0	0	0	0	0	0	0	0	0	0
752.5	0	0	0	0	0	0	0	0	0	0	0	0	0	0	0	0	0	0	0	0	0	0	0	0	0	0	0
757.5	0	0	0	0	0	0	0	0	0	0	0	0	0	0	0	0	0	0	0	0	0	0	0	0	0	0	0
762.5	0	0	0	0	0	0	0	0	0	0	0	0	0	0	0	0	0	0	0	0	0	0	0	0	0	0	0
767.5	0	0	0	0	0	0	0	0	0	0	0	0	0	0	0	0	0	0	0	0	0	0	0	0	0	0	0
772.5	0	0	0	72470000	0	0	0	0	0	0	0	0	0	0	0	0	0	0	0	0	0	0	0	0	0	0	0
777.5	0	0	0	0	0	0	0	0	0	0	0	0	0	0	0	0	0	0	0	0	0	0	0	0	0	0	0
782.5	0	0	0	0	0	0	0	0	0	0	0	0	0	0	0	0	0	0	0	0	0	0	0	0	0	0	0
787.5	0	0	0	0	0	0	0	0	0	0	0	0	0	0	0	0	0	0	0	0	0	0	0	0	0	0	0
792.5	0	0	0	0	0	0	0	0	0	0	0	0	0	0	0	0	0	0	0	0	0	0	0	0	0	0	0
797.5	0	0	0	0	0	0	0	0	0	0	0	0	0	0	0	0	0	0	0	0	0	0	0	0	0	0	0
802.5	0	0	0	0	0	0	0	0	0	0	0	0	0	0	0	0	0	0	0	0	0	0	0	0	0	0	0
807.5	0	0	0	0	0	0	0	0	0	0	0	0	0	0	0	0	0	0	0	0	0	0	0	0	0	0	0
812.5	0	0	0	0	0	0	0	0	0	0	0	0	0	0	0	0	0	0	0	0	0	0	0	0	0	0	0
817.5	0	0	0	0	0	0	0	0	0	0	0	0	0	0	0	0	0	0	0	0	0	0	0	0	0	0	0
822.5	0	0	0	0	0	0	0	0	0	0	0	0	0	0	0	0	0	0	0	0	0	0	0	0	0	0	0
827.5	0	0	0	0	0	0	0	0	0	0	0	0	0	0	0	0	0	0	0	0	0	0	0	0	0	0	0
832.5	0	0	0	0	0	0	0	0	0	0	0	0	0	0	0	0	0	0	0	0	0	0	0	0	0	0	0
837.5	0	0	0	0	0	0	0	0	0	0	0	0	0	0	0	0	0	0	0	0	0	0	0	0	0	0	0
842.5	0	0	0	0	0	0	0	0	0	0	0	0	0	0	0	0	0	0	0	0	0	0	0	0	0	0	0
847.5	0	0	0	0	0	0	0	0	0	0	0	0	0	0	0	0	0	0	0	0	0	0	0	0	0	0	0
852.5	0	0	0	0	0	0	0	0	0	0	0	0	0	0	0	0	0	0	0	0	0	0	0	0	0	0	0
857.5	0	0	0	0	0	0	0	0	0	0	0	0	0	0	0	0	0	0	0	0	0	0	0	0	0	0	0
862.5	0	0	0	0	0	0	0	0	0	0	0	0	0	0	0	0	0	0	0	0	0	0	0	0	0	0	0
867.5	0	0	0	0	0	0	0	0	0	0	0	0	0	0	0	0	0	0	0	0	0	0	0	0	0	0	0
872.5	0	0	0	0	0	0	0	0	0	0	0	0	0	0	0	0	0	0	0	0	0	0	0	0	0	0	0
877.5	0	0	0	0	0	0	0	0	0	0	0	0	0	0	0	0	0	0	0	0	0	0	0	0	0	0	0
882.5	0	0	0	0	0	0	0	0	0	0	0	0	0	0	0	0	0	0	0	0	0	0	0	0	0	0	0
887.5	0	0	0	0	0	0	0	0	0	0	0	0	0	0	0	0	0	0	0	0	0	0	0	0	0	0	0
892.5	0	0	0	0	0	0	0	0	0	0	0	0	0	0	0	0	0	0	0	0	0	0	0	0	0	0	0
897.5	0	0	0	0	0	0	0	0	0	0	0	0	0	0	0	0	0	0	0	0	0	0	0	0	0	0	0
902.5	0	0	0	0	0	0	0	0	0	0	0	0	0	0	0	0	0	0	0	0	0	0	0	0	0	0	0
907.5	0	0	0	0	0	0	0	0	0	0	0	0	0	0	0	0	0	0	0	0	0	0	0	0	0	0	0
912.5	0	0	0	0	0	0	0	0	0	0	0	0	0	0	0	0	0	0	0	0	0	0	0	0	0	0	0
917.5	0	0	0	0	0	0	0	0	0	0	0	0	0	0	0	0	0	0	0	0	0	0	0	0	0	0	0
922.5	0	0	0	0	0	0	0	0	0	0	0	0	0	0	0	0	0	0	0	0	0	0	0	0	0	0	0
927.5	0	0	0	0	0	0	0	0	0	0	0	0	0	0	0	0	0	0	0	0	0	0	0	0	0	0	0
932.5	0	0	0	0	0	0	0	0	0	0	0	0	0	0	0	0	0	0	0	0	0	0	0	0	0	0	0
937.5	0	0	0	0	0	0	0	0	0	0	0	0	0	0	0	0	0	0	0	0	0	0	0	0	0	0	0
942.5	0	0	0	0	0	0	0	0	0	0	0	0	0	0	0	0	0	0	0	0	0	0	0	0	0	0	0
947.5	0	0	0	0	0	0	0	0	0	0	0	0	0	0	0	0	0	0	0	0	0	0	0	0	0	0	0
952.5	0	0	0	0	0	0	0	0	0	0	0	0	0	0	0	0	0	0	0	0	0	0	0	0	0	0	0
957.5	0	0	0	0	0	0	0	0	0	0	0	0	0	0	0	0	0	0	0	0	0	0	0	0	0	0	0
962.5	0	0	0	0	0	0	0	0	0	0	0	0	0	0	0	0	0	0	0	0	0	0	0	0	0	0	0
967.5	0	0	0	0	0	0	0	0	0	0	0	0	0	0	0	0	0	0	0	0	0	0	0	0	0	0	0
972.5	0	0	0	0	0	0	0	0	0	0	0	0	0	0	0	0	0	0	0	0	0	0	0	0	0	0	0
977.5	0	0	0	0	0	0	0	0	0	0	0	0	0	0	0	0	0	0	0	0	0	0	0	0	0	0	0
982.5	0	0	0	0	0	0	0	0	0	0	0	0	0	0	0	0	0	0	0	0	0	0	0	0	0	0	0
987.5	0	0	0	0	0	0	0	0	0	0	0	0	0	0	0	0	0	0	0	0	0	0	0	0	0	0	0
992.5	0	0	0	0	0	0	0	0	0	0	0	0	0	0	0	0	0	0	0	0	0	0	0	0	0	0	0
997.5	0	0	0	0	0	0	0	0	0	0	0	0	0	0	0	0	0	0	0	0	0	0	0	0	0	0	0
1002	0	0	0	0	0	0	0	0	0	0	0	0	0	0	0	0	0	0	0	0	0	0	0	0	0	0	0
1008	0	0	0	0	0	0	0	0	0	0	0	0	0	0	0	0	0	0	0	0	0	0	0	0	0	0	0
