# Supplementary material for: Vesicular Messages from Dental Biofilms for Neutrophils
Source: Int J Mol Sci. 2024 Mar 14;25(6):3314. doi: 10.3390/ijms25063314 (PMC10970663; doi:10.3390/ijms25063314)
Supplement: Supplementary file 1 [file ijms-25-03314-s001.zip › Table S3.xlsx]

## Sheet: 05 FEB 18 (1)
DNA (ng/ml)
0	200
0.125	745
0.25	2183		PIPETTING SCHEME
0.5	3628		w/o Inhibitor	w/o Inhibitor	SB265610	SB265611	Reparixin	Reparixin
1	8375	Medium	A1	B1	C1	D1	E1	F1
2	16198	PMA	A2	B2	C2	D2	E2	F2
4	31180	LPS	A3	B3	C3	D3	E3	F3
6	46655	Plaque	A4	B4	C4	D4	E4	F4
8	40930
10	27926
			HEALTHY
			w/o Inhibitor	w/o Inhibitor	SB265610	SB265611	Reparixin	Reparixin	Plasma
		Medium	1682	1536	2580	2232	2112	1882	2425
		PMA	2595	4728	1920	1971	1775	1827
		LPS	1886	1822	1575	2040	1838	2235
		Plaque	2169	1777	3329	1849	2355	1732
			PERIODONTITIS
			w/o Inhibitor	w/o Inhibitor	SB265610	SB265611	Reparixin	Reparixin	Plasma
		Medium	2580	1620	7065	2366	1612	1611	2410
		PMA	2019	2827	2059	2150	1799	3081
		LPS	1506	1847	1736	1779	2008	1896
		Plaque	2019	1839	3545	2205	3253	2236
					Gemessen am 14.06.18
					Es wurden je 20 µl des jeweiligen Überstands eingesetzt.
						Diese Messung sollte ev. wiederholt werden…

## Sheet: 19 FEB 18 (2)
DNA (ng/ml)
0	169
0.125	616
0.25	1630		PIPETTING SCHEME
0.5	3306		w/o Inhibitor	w/o Inhibitor	SB265610	SB265611	Reparixin	Reparixin
1	6579	Medium	A1	B1	C1	D1	E1	F1
2	13082	PMA	A2	B2	C2	D2	E2	F2
4	24971	LPS	A3	B3	C3	D3	E3	F3
6	37669	Plaque	A4	B4	C4	D4	E4	F4
8	35749
10	45061
												Einige Duplikate
			HEALTHY									HEALTHY
			w/o Inhibitor	w/o Inhibitor	SB265610	SB265611	Reparixin	Reparixin	Plasma			w/o Inhibitor	w/o Inhibitor	SB265610	SB265611	Reparixin	Reparixin	Plasma
		Medium	1097	1126	2617	1435	1302	1270	2061		Medium	1155					1228
		PMA	1465	2129	1529	1877	1969	2875			PMA	1416					2712
		LPS	2576	2788	1381	1329	1754	1453			LPS	2552					1390
		Plaque	2292	2300	2561	2285	2138	2053			Plaque	2315
			PERIODONTITIS									PERIODONTITIS
			w/o Inhibitor	w/o Inhibitor	SB265610	SB265611	Reparixin	Reparixin	Plasma			w/o Inhibitor	w/o Inhibitor	SB265610	SB265611	Reparixin	Reparixin	Plasma
		Medium	1477	1366	1325	1310	1047	1312	1893		Medium	1474					1282
		PMA	1484	1400	1417	2409	1485	1638			PMA	1479					1624
		LPS	1659	2325	3051	1613	2082	1477			LPS	1644					1535
		Plaque	3124	2801	2167	2404	2963	2258			Plaque	3295					2304
					Gemessen am 13.06.18
					Es wurden je 20 µl des jeweiligen Überstands eingesetzt.

## Sheet: 26 FEB 18 (3)
DNA (ng/ml)
0	123
0.5	2455
1	4722		PIPETTING SCHEME
2	9287		w/o Inhibitor	w/o Inhibitor	SB265610	SB265611	CXCR1	CXCR1
4	17894		A1	B1	C1	D1	E1	F1	Medium
6	27343		A2	B2	C2	D2	E2	F2	PMA
8	34173		A3	B3	C3	D3	E3	F3	LPS
10	41852		A4	B4	C4	D4	E4	F4	Plaque
			HEALTHY
			w/o Inhibitor	w/o Inhibitor	SB265610	SB265611	CXCR1	CXCR1	Plasma
		Medium	927	874	897	864	884	969	2256
		PMA	902	983	1011	1164	1088	872
		LPS	911	1132	1165	2351	1754	1307
		Plaque	1365	1819	1706	1464	1672	1570
			PERIODONTITIS
			w/o Inhibitor	w/o Inhibitor	SB265610	SB265611	CXCR1	CXCR1	Plasma
		Medium	1050	948	1010	843	1008	1085	2284
		PMA	1365	3279	1502	1430	1250	1779
		LPS	962	1571	1274	1374	1114	1209
		Plaque	2109	2304	2592	2735	2083	2229
		Gemessen am 26.04.18
		Es wurden je 20 µl des jeweiligen Überstands eingesetzt.

## Sheet: 05 MAR 18 (4)
DNA (ng/ml)
0	159
0.125	646
0.25	1878		PIPETTING SCHEME
0.5	3706		w/o Inhibitor	w/o Inhibitor	SB265610	SB265611	CXCR1	CXCR1
1	7519	Medium	A1	B1	C1	D1	E1	F1
2	14607	PMA	A2	B2	C2	D2	E2	F2
4	28028	LPS	A3	B3	C3	D3	E3	F3
6	42270	Plaque	A4	B4	C4	D4	E4	F4
8	38661
10	37224
												Einige Duplikate
			HEALTHY
			w/o Inhibitor	w/o Inhibitor	SB265610	SB265611	CXCR1	CXCR1	Plasma			HEALTHY
		Medium	1269	1413	1578	1560	1892	1821	2641			w/o Inhibitor	w/o Inhibitor	SB265610	SB265611	Reparixin	Reparixin	Plasma
		PMA	1573	1655	1629	1736	1825	1594			Medium	1316					1795
		LPS	2096	1723	2060	2256	1843	1905			PMA	1593					1489
		Plaque	2430	2509	2580	2640	2493	2698			LPS	2110					1787
											Plaque	2408					2488
			PERIODONTITIS
			w/o Inhibitor	w/o Inhibitor	SB265610	SB265611	CXCR1	CXCR1	Plasma			PERIODONTITIS
		Medium	1564	1478	1528	1802	1720	1702	2726			w/o Inhibitor	w/o Inhibitor	SB265610	SB265611	Reparixin	Reparixin	Plasma
		PMA	1641	1927	2000	1804	1599	1768			Medium	1566					1562
		LPS	1762	1742	2305	1609	2033	2004			PMA	1715					1543
		Plaque	6563	3811	2755	2373	2472	2808			LPS	1689					1900
											Plaque	6545					2728
				Gemessen am 15.06.18
				Es wurden je 20 µl des jeweiligen Überstands eingesetzt.

## Sheet: 12 MAR 18 (5)
DNA (ng/ml)
0	169
0.125	905
0.25	1686		PIPETTING SCHEME
0.5	3345		w/o Inhibitor	w/o Inhibitor	SB265610	SB265611	CXCR1	CXCR1
1	6635	Medium	A1	B1	C1	D1	E1	F1
2	12877	PMA	A2	B2	C2	D2	E2	F2
4	24925	LPS	A3	B3	C3	D3	E3	F3
6	38911	Plaque	A4	B4	C4	D4	E4	F4
8	45334
10	45687
			HEALTHY
			w/o Inhibitor	w/o Inhibitor	SB265610	SB265611	CXCR1	CXCR1	Plasma
		Medium	1503	1400	1552	1499	1489	1846	2947
		PMA	1542	1698	1526	1520	1572	1439
		LPS	1823	2004	1807	2004	1701	1845
		Plaque	2306	2082	2300	2889	2446	2886
			PERIODONTITIS
			w/o Inhibitor	w/o Inhibitor	SB265610	SB265611	CXCR1	CXCR1	Plasma
		Medium	1604	1887	1676	1903	1678	1698	2742
		PMA	1721	2072	1741	2004	1967	1772
		LPS	1942	1809	1953	1860	1856	2044
		Plaque	2949	2808	2493	3937	3187	4451
							Gemessen am 25.05.18
							Es wurden je 20 µl des jeweiligen Überstands eingesetzt.

## Sheet: 16.04.18
DNA (ng/ml)
0	163
0.125	554
0.25	1692		PIPETTING SCHEME
0.5	3289		w/o Inhibitor	w/o Inhibitor	SB265610	SB265611	CXCR1	CXCR1
1	6476	Medium	A1	B1	C1	D1	E1	F1
2	13117	PMA	A2	B2	C2	D2	E2	F2
4	24778	LPS	A3	B3	C3	D3	E3	F3
6	36585	Plaque	A4	B4	C4	D4	E4	F4
8	42545
10	38142
												Einige Duplikate
			HEALTHY									HEALTHY
			w/o Inhibitor	w/o Inhibitor	SB265610	SB265611	CXCR1	CXCR1	Plasma			w/o Inhibitor	w/o Inhibitor	SB265610	SB265611	Reparixin	Reparixin	Plasma
		Medium	1207	1269	1195	1288	1238	1226	2724		Medium	1242					1110
		PMA	1424	1341	1329	1408	1370	1367			PMA	1376					1136
		LPS	1493	1732	1629	1686	1800	1476			LPS	1537					1319
		Plaque	1830	1988	2016	1968	1894	1945			Plaque	1892					1787
			PERIODONTITIS									PERIODONTITIS
			w/o Inhibitor	w/o Inhibitor	SB265610	SB265611	CXCR1	CXCR1	Plasma			w/o Inhibitor	w/o Inhibitor	SB265610	SB265611	Reparixin	Reparixin	Plasma
		Medium	1270	1451	1324	1483	1222	1195	2697		Medium	1325					1038
		PMA	1525	1438	1597	1654	1531	1518			PMA	1558					1309
		LPS	1364	1468	1683	2146	1787	2115			LPS	1414					1997
		Plaque	2433	1977	1901	2338	2266	2345			Plaque	2469					2268
					Gemessen am 29.06.18
					Es wurden je 20 µl des jeweiligen Überstands eingesetzt.

## Sheet: 30.04.18
DNA (ng/ml)
0	165
0.125	527
0.25	1861		PIPETTING SCHEME
0.5	3699		w/o Inhibitor	w/o Inhibitor	SB265610	SB265611	CXCR1	CXCR1
1	7264	Medium	A1	B1	C1	D1	E1	F1
2	14335	PMA	A2	B2	C2	D2	E2	F2
4	27440	LPS	A3	B3	C3	D3	E3	F3
6	41002	Plaque	A4	B4	C4	D4	E4	F4
8
10
												Einige Duplikate
			HEALTHY									HEALTHY
			w/o Inhibitor	w/o Inhibitor	SB265610	SB265611	CXCR1	CXCR1	Plasma			w/o Inhibitor	w/o Inhibitor	SB265610	SB265611	Reparixin	Reparixin	Plasma
		Medium	2475	2733	2638	2661	2738	2557	2767		Medium	2622					2444
		PMA	2296	3095	2258	2282	2367	2097			PMA	2300					1940
		LPS	2172	2658	2396	2526	2443	2625			LPS	2095					2234
		Plaque	3703	3028	2647	3756	2701	2898			Plaque	3752					2715
			PERIODONTITIS									PERIODONTITIS
			w/o Inhibitor	w/o Inhibitor	SB265610	SB265611	CXCR1	CXCR1	Plasma			w/o Inhibitor	w/o Inhibitor	SB265610	SB265611	Reparixin	Reparixin	Plasma
		Medium	2650	2765	2294	2578	2338	2425	2802		Medium	2837					2189
		PMA	1848	1795	2036	1931	1776	2089			PMA	1736					1977
		LPS	2098	2063	2687	3665	2297	2167			LPS	2150					2058
		Plaque	3439	3850	3342	4089	4017	3387			Plaque	3464					3445
					Gemessen am02.07.18
					Es wurden je 20 µl des jeweiligen Überstands eingesetzt.

## Sheet: 19.03.18
DNA (ng/ml)
0	207
0.125	601
0.25	2065		PIPETTING SCHEME
0.5	4126		w/o Inhibitor	w/o Inhibitor	SB265610	SB265611	CXCR1	CXCR1
1	8117	Medium	A1	B1	C1	D1	E1	F1
2	15539	PMA	A2	B2	C2	D2	E2	F2
4	29938	LPS	A3	B3	C3	D3	E3	F3
6	44370	Plaque	A4	B4	C4	D4	E4	F4
8
10
												Einige Duplikate
			HEALTHY									HEALTHY
			w/o Inhibitor	w/o Inhibitor	SB265610	SB265611	CXCR1	CXCR1	Plasma			w/o Inhibitor	w/o Inhibitor	SB265610	SB265611	Reparixin	Reparixin	Plasma
		Medium	1576	1729	1763	1329	1791	1599	2929		Medium	1592					1526
		PMA	2280	1730	1726	1636	1704	1541			PMA	1813					1549
		LPS	1759	1725	1673	1866	1634	1532			LPS	2267					1564
		Plaque	2735	2586	2862	2607	2726	2387			Plaque	2744					2470
			PERIODONTITIS									PERIODONTITIS
			w/o Inhibitor	w/o Inhibitor	SB265610	SB265611	CXCR1	CXCR1	Plasma			w/o Inhibitor	w/o Inhibitor	SB265610	SB265611	Reparixin	Reparixin	Plasma
		Medium	2034	2147	1837	1750	1949	1807	2780		Medium	2024					1774
		PMA	1794	1858	1897	1788	2099	1934			PMA	1768					1848
		LPS	1970	3629	2107	2162	2462	2022			LPS	1858					1971
		Plaque	4071	4344	3974	4052	4352	3832			Plaque	4077					3775
					Gemessen am 06.07.18
					Es wurden je 20 µl des jeweiligen Überstands eingesetzt.

## Sheet: 23.04.18
DNA (ng/ml)
0	187
0.125	1075
0.25	1929		PIPETTING SCHEME
0.5	3752		w/o Inhibitor	w/o Inhibitor	SB265610	SB265611	CXCR1	CXCR1
1	7469	Medium	A1	B1	C1	D1	E1	F1
2	14578	PMA	A2	B2	C2	D2	E2	F2
4	27665	LPS	A3	B3	C3	D3	E3	F3
6	40601	Plaque	A4	B4	C4	D4	E4	F4
8
10
												Some doubled
			HEALTHY									HEALTHY
			w/o Inhibitor	w/o Inhibitor	SB265610	SB265611	CXCR1	CXCR1	Plasma			w/o Inhibitor	w/o Inhibitor	SB265610	SB265611	Reparixin	Reparixin	Plasma
		Medium	1939	2032	1847	1638	1564	2240	3061		Medium	2007					2194
		PMA	2088	2308	2493	2250	2145	2189			PMA	2089					2099
		LPS	2432	2574	2454	2391	2435	2287			LPS	2418					2145
		Plaque	2168	2396	2211	2328	2301	2230			Plaque	2152					2169
			PERIODONTITIS									PERIODONTITIS
			w/o Inhibitor	w/o Inhibitor	SB265610	SB265611	CXCR1	CXCR1	Plasma			w/o Inhibitor	w/o Inhibitor	SB265610	SB265611	Reparixin	Reparixin	Plasma
		Medium	2162	2288	2166	2168	1762	1917	3320		Medium	2237					1830
		PMA	2458	2662	2470	3249	2361	2346			PMA	2485					2390
		LPS	2697	2868	2410	3010	2450	2542			LPS	2753					2504
		Plaque	3287	3377	3202	3334	3442	3890			Plaque	3324					3770
					20 µl of supernatant were used from each sample.

## Sheet: 09.04.18
DNA (ng/ml)
0	290
0.125	874
0.25	2022		PIPETTING SCHEME
0.5	3941		w/o Inhibitor	w/o Inhibitor	SB265610	SB265611	CXCR1	CXCR1
1	7793	Medium	A1	B1	C1	D1	E1	F1
2	14888	PMA	A2	B2	C2	D2	E2	F2
4	28306	LPS	A3	B3	C3	D3	E3	F3
6	41339	Plaque	A4	B4	C4	D4	E4	F4
8
10
												Einige Duplikate
			HEALTHY									HEALTHY
			w/o Inhibitor	w/o Inhibitor	SB265610	SB265611	CXCR1	CXCR1	Plasma			w/o Inhibitor	w/o Inhibitor	SB265610	SB265611	Reparixin	Reparixin	Plasma
		Medium	1084	1311	1297	1106	1384	2959	3791		Medium	1079					2891
		PMA	1468	1707	1800	1812	2671	1845			PMA	1500					1922
		LPS	1420	1517	1504	1707	1544	1540			LPS	1517					1436
		Plaque	1536	1793	1661	1714	1784	1671			Plaque	1565					1530
			PERIODONTITIS									PERIODONTITIS
			w/o Inhibitor	w/o Inhibitor	SB265610	SB265611	CXCR1	CXCR1	Plasma			w/o Inhibitor	w/o Inhibitor	SB265610	SB265611	Reparixin	Reparixin	Plasma
		Medium	2624	2951	1859	3126	2121	1854	3134		Medium	2797					1558
		PMA	1741	1819	2069	2259	2838	2751			PMA	1772					2462
		LPS	1654	3648	3780	3754	5265	2698			LPS	1756					2739
		Plaque	1364	1535	4406	1576	1624	1650			Plaque	1487					1572
			Gemessen am 09.07.18
			Es wurden je 20 µl des jeweiligen Überstands eingesetzt.
