# Supplementary material for: Vesicular Messages from Dental Biofilms for Neutrophils
Source: Int J Mol Sci. 2024 Mar 14;25(6):3314. doi: 10.3390/ijms25063314 (PMC10970663; doi:10.3390/ijms25063314)
Supplement: Supplementary file 1 [file ijms-25-03314-s001.zip › Table S2.xlsx]

## Sheet: Tabelle1
H_w/o_M	H_w/o_PMA	H_w/o_LPS	H_w/o_PS	H_SB_M	H_SB_PMA	H_SB_LPS	H_SB_PS	H_CX_M	H_CX_PMA	H_CX_LPS	H_CX_PS	H_TOTAL	P_w/o_M	P_w/o_PMA	P_w/o_LPS	P_w/o_PS	P_SB_M	P_SB_PMA	P_SB_LPS	P_SB_PS	P_CX_M	P_CX_PMA	P_CX_LPS	P_CX_PS	P_TOTAL
0.174	0.292	0.201	0.237	0.29	0.205	0.161	0.386					0.174	0.29	0.218	0.152	0.218	0.867	0.223	0.181	0.414					0.29
0.156	0.566	0.192	0.187	0.245	0.212	0.22	0.196					0.156	0.167	0.322	0.196	0.195	0.263	0.235	0.187	0.242					0.167
0.129	0.188	0.366	0.32	0.372	0.198	0.75	0.363					0.129	0.192	0.193	0.221	0.455	0.168	0.182	0.444	0.302					0.192
0.134	0.294	0.4	0.322	0.183	0.254	0.166	0.319					0.134	0.174	0.18	0.328	0.404	0.165	0.341	0.214	0.34					0.174
0.1	0.096	0.097	0.17	0.095	0.113	0.138	0.224	0.093	0.126	0.232	0.219	0.1	0.119	0.17	0.105	0.289	0.113	0.191	0.155	0.366	0.113	0.151	0.129	0.284	0.119
0.091	0.109	0.133	0.242	0.09	0.138	0.328	0.186	0.107	0.091	0.161	0.203	0.091	0.103	0.476	0.203	0.32	0.086	0.18	0.171	0.389	0.125	0.236	0.145	0.308	0.103
0.13	0.174	0.248	0.296	0.174	0.182	0.243	0.317	0.219	0.21	0.212	0.305	0.13	0.172	0.183	0.2	0.884	0.166	0.234	0.277	0.341	0.194	0.177	0.238	0.301	0.172
0.151	0.185	0.195	0.307	0.172	0.197	0.271	0.326	0.209	0.177	0.221	0.334	0.151	0.159	0.223	0.197	0.492	0.206	0.206	0.178	0.287	0.191	0.201	0.234	0.349	0.159
0.123	0.129	0.177	0.258	0.131	0.126	0.174	0.257	0.12	0.134	0.156	0.282	0.123	0.142	0.162	0.199	0.37	0.154	0.165	0.201	0.293	0.155	0.204	0.185	0.41	0.142
0.105	0.156	0.207	0.221	0.122	0.125	0.207	0.357	0.181	0.112	0.18	0.357	0.105	0.19	0.221	0.177	0.346	0.193	0.21	0.185	0.537	0.158	0.171	0.217	0.624	0.19
0.147	0.242	0.171	0.303	0.172	0.167	0.16	0.321	0.176	0.164	0.154	0.302	0.147	0.21	0.178	0.201	0.486	0.183	0.191	0.22	0.473	0.199	0.219	0.268	0.524	0.21
0.167	0.167	0.167	0.283	0.113	0.155	0.186	0.286	0.15	0.142	0.141	0.256	0.167	0.225	0.186	0.426	0.523	0.172	0.177	0.227	0.483	0.179	0.196	0.208	0.453	0.225
0.092	0.143	0.136	0.151	0.12	0.186	0.147	0.168	0.132	0.3	0.153	0.184	0.092	0.135	0.184	0.173	0.3	0.2	0.227	0.451	0.533	0.234	0.328	0.645	0.169	0.135
0.122	0.174	0.149	0.185	0.095	0.188	0.174	0.175	0.337	0.192	0.152	0.169	0.122	0.157	0.195	0.434	0.343	0.365	0.252	0.447	0.163	0.199	0.316	0.309	0.173	0.157
0.13	0.165	0.176	0.232	0.128	0.15	0.199	0.262	0.135	0.156	0.227	0.242	0.13	0.14	0.182	0.156	0.331	0.149	0.194	0.208	0.244	0.132	0.183	0.225	0.303	0.14
0.14	0.152	0.216	0.257	0.143	0.162	0.208	0.254	0.133	0.156	0.174	0.25	0.14	0.17	0.168	0.173	0.256	0.175	0.203	0.284	0.315	0.128	0.181	0.279	0.316	0.17
0.194	0.216	0.267	0.228	0.18	0.276	0.27	0.234	0.139	0.225	0.267	0.248	0.194	0.224	0.268	0.304	0.391	0.225	0.27	0.261	0.378	0.165	0.254	0.267	0.414	0.224
0.208	0.249	0.288	0.262	0.15	0.24	0.261	0.252	0.239	0.231	0.246	0.237	0.208	0.243	0.298	0.329	0.404	0.225	0.385	0.35	0.398	0.188	0.252	0.281	0.48	0.243
0.307	0.281	0.262	0.487	0.331	0.275	0.295	0.332	0.345	0.291	0.302	0.34	0.307	0.332	0.215	0.251	0.448	0.28	0.242	0.338	0.433	0.286	0.204	0.28	0.532	0.332
0.345	0.398	0.334	0.388	0.334	0.279	0.314	0.494	0.319	0.251	0.329	0.369	0.345	0.349	0.207	0.246	0.508	0.322	0.227	0.481	0.543	0.299	0.25	0.261	0.44	0.349
												0.292													0.218
												0.566													0.322
												0.188													0.193
												0.294													0.18
												0.096													0.17
												0.109													0.476
												0.174													0.183
												0.185													0.223
												0.129													0.162
												0.156													0.221
												0.242													0.178
												0.167													0.186
												0.143													0.184
												0.174													0.195
												0.165													0.182
												0.152													0.168
												0.216													0.268
												0.249													0.298
												0.281													0.215
												0.398													0.207
												0.201													0.152
												0.192													0.196
												0.366													0.221
												0.4													0.328
												0.097													0.105
												0.133													0.203
												0.248													0.2
												0.195													0.197
												0.177													0.199
												0.207													0.177
												0.171													0.201
												0.167													0.426
												0.136													0.173
												0.149													0.434
												0.176													0.156
												0.216													0.173
												0.267													0.304
												0.288													0.329
												0.262													0.251
												0.334													0.246
												0.237													0.218
												0.187													0.195
												0.32													0.455
												0.322													0.404
												0.17													0.289
												0.242													0.32
												0.296													0.884
												0.307													0.492
												0.258													0.37
												0.221													0.346
												0.303													0.486
												0.283													0.523
												0.151													0.3
												0.185													0.343
												0.232													0.331
												0.257													0.256
												0.228													0.391
												0.262													0.404
												0.487													0.448
												0.388													0.508
												0.29													0.867
												0.245													0.263
												0.372													0.168
												0.183													0.165
												0.095													0.113
												0.09													0.086
												0.174													0.166
												0.172													0.206
												0.131													0.154
												0.122													0.193
												0.172													0.183
												0.113													0.172
												0.12													0.2
												0.095													0.365
												0.128													0.149
												0.143													0.175
												0.18													0.225
												0.15													0.225
												0.331													0.28
												0.334													0.322
												0.205													0.223
												0.212													0.235
												0.198													0.182
												0.254													0.341
												0.113													0.191
												0.138													0.18
												0.182													0.234
												0.197													0.206
												0.126													0.165
												0.125													0.21
												0.167													0.191
												0.155													0.177
												0.186													0.227
												0.188													0.252
												0.15													0.194
												0.162													0.203
												0.276													0.27
												0.24													0.385
												0.275													0.242
												0.279													0.227
												0.161													0.181
												0.22													0.187
												0.75													0.444
												0.166													0.214
												0.138													0.155
												0.328													0.171
												0.243													0.277
												0.271													0.178
												0.174													0.201
												0.207													0.185
												0.16													0.22
												0.186													0.227
												0.147													0.451
												0.174													0.447
												0.199													0.208
												0.208													0.284
												0.27													0.261
												0.261													0.35
												0.295													0.338
												0.314													0.481
												0.386													0.414
												0.196													0.242
												0.363													0.302
												0.319													0.34
												0.224													0.366
												0.186													0.389
												0.317													0.341
												0.326													0.287
												0.257													0.293
												0.357													0.537
												0.321													0.473
												0.286													0.483
												0.168													0.533
												0.175													0.163
												0.262													0.244
												0.254													0.315
												0.234													0.378
												0.252													0.398
												0.332													0.433
												0.494													0.543
												0.093													0.113
												0.107													0.125
												0.219													0.194
												0.209													0.191
												0.12													0.155
												0.181													0.158
												0.176													0.199
												0.15													0.179
												0.132													0.234
												0.337													0.199
												0.135													0.132
												0.133													0.128
												0.139													0.165
												0.239													0.188
												0.345													0.286
												0.319													0.299
												0.126													0.151
												0.091													0.236
												0.21													0.177
												0.177													0.201
												0.134													0.204
												0.112													0.171
												0.164													0.219
												0.142													0.196
												0.3													0.328
												0.192													0.316
												0.156													0.183
												0.156													0.181
												0.225													0.254
												0.231													0.252
												0.291													0.204
												0.251													0.25
												0.232													0.129
												0.161													0.145
												0.212													0.238
												0.221													0.234
												0.156													0.185
												0.18													0.217
												0.154													0.268
												0.141													0.208
												0.153													0.645
												0.152													0.309
												0.227													0.225
												0.174													0.279
												0.267													0.267
												0.246													0.281
												0.302													0.28
												0.329													0.261
												0.219													0.284
												0.203													0.308
												0.305													0.301
												0.334													0.349
												0.282													0.41
												0.357													0.624
												0.302													0.524
												0.256													0.453
												0.184													0.169
												0.169													0.173
												0.242													0.303
												0.25													0.316
												0.248													0.414
												0.237													0.48
												0.34													0.532
												0.369													0.44
